# Supplementary material for: The Factors Influencing Pregnant Women’s Selection of Media Sources to Obtain Information on COVID-19 in Japan in 2021
Source: Vaccines (Basel). 2023 Apr 6;11(4):805. doi: 10.3390/vaccines11040805 (PMC10143418; doi:10.3390/vaccines11040805)
Supplement: Supplementary file 1 [file vaccines-11-00805-s001.zip]

Archive with 1 entries (1 files):
- vaccines-2250814-supplementary.pdf
